# Supplementary material for: The last known freshwater coelacanths: New Late Cretaceous mawsoniid remains (Osteichthyes: Actinistia) from Southern France
Source: PLoS One. 2020 Jun 5;15(6):e0234183. doi: 10.1371/journal.pone.0234183 (PMC7274394; doi:10.1371/journal.pone.0234183)
Supplement: S1 Data — (NEX) [file pone.0234183.s001.nex]

#NEXUS

[ File saved by NDE version 0.5.0, Tue Jun 19 15:15:49 2018 ]

BEGIN TAXA;
	DIMENSIONS NTAX=13;
	TAXLABELS
		Latimeria
		Macropoma
		Chinlea
		Diplurus
		'Mawsonia gigas'
		'Mawsonia braziliensis'
		'Mawsonia tegamensis'
		'Axelrodichthys araripensis'
		'''Axelrodichthys lavocati'''
		'Axelrodichthys megadromos'
		'Parnaibaia maranhaoensis'
		'Trachymetopon liassicum'
		'Lualabaea lerichei'
		;
ENDBLOCK;

BEGIN CHARACTERS;
	DIMENSIONS NCHAR=56;
	FORMAT DATATYPE=STANDARD MISSING=? GAP=- SYMBOLS="01234";
	CHARLABELS
		[1] 'Posterior margin of supraorbital 1 and the posterior parietal'
		[2] 'Snout bones'
		[3] 'median rostral'
		[4] 'premaxillae '
		[5] 'Anterior and posterior pairs of parietals '
		[6] 'Number of supraorbitals/tectals'
		[7] 'Supratemporal descending process '
		[8] 'Extrascapulars '
		[9] Extrascapulars
		[10] 'Number of free extrascapulars'
		[11] 'Anterior branches of supratemporal commissure '
		[12] 'Supraorbital sensory canals opening through bones '
		[13] 'bones of the skull roof'
		[14] 'Parietals and postparietals '
		[15] 'Spiracular (postspiracular) '
		[16] 'Suboperculum '
		[17] Lachrymojugal
		[18] 'Preoperculum '
		[19] 'Preoperculum '
		[20] 'Postorbital '
		[21] 'Postorbital '
		[22] 'Postorbital '
		[23] 'Postorbital '
		[24] 'Infraorbital canal within the postorbital'
		[25] 'Infraorbital sensory canal'
		[26] 'Jugal sensory canal '
		[27] 'Jugal canal '
		[28] 'Ornaments upon cheek bones '
		[29] 'Infraorbital, jugal and preopercular sensory canals '
		[30] Coronoid
		[31] 'Dentary '
		[32] 'Oral pit line '
		[33] 'Subopercular branch of the mandibular sensory canal '
		[34] 'Dentary '
		[35] 'Principal coronoid '
		[36] 'Coronoid fangs '
		[37] 'Prearticular and/or coronoid teeth'
		[38] 'Temporal excavation '
		[39] 'Parasphenoid '
		[40] 'Anocleithrum '
		[41] 'Ossified ribs '
		[42] 'Fin rays in D1 '
		[43] 'D1 '
		[44] 'Scale ornament '
		[45] 'Scales '
		[46] 'Ossified bladder '
		[47] 'Ventral swelling of the palatoquadrate '
		[48] Lachrymojugal
		[49] 'Supraorbitals in the mid-length of the ethmosphenoid portion'
		[50] 'Outline of the skull roof of the ethmo-sphenoid portion in dorsal view'
		[51] 'Posterior parietal'
		[52] 'Dorsal outline of the ethmosphenoid portion in lateral view'
		[53] 'ratio L/W ethmosphenoid skull roof (L without Pmx and Ro, and Wmax)'
		[54] 'Extrascapular versus supratemporal'
		[55] 'Posteroventral edge of the opercle'
		[56] 'Deepest point of the angular'
		;
	STATELABELS
		1
			'supraorbital series extends posteriorly to the posterior parietal'
			'aligned transversaly'
			'notch between both ossifications',
		2
			'lying free from one another'
			consolidated,
		3
			single
			several,
		4
			'paired  '
			' fragmented',
		5
			'of similar size  '
			'anterior shorter than posterior'
			'anterior longer than posterior',
		6
			'fewer than eight  '
			'more than 10  ',
		7
			'absent '
			'present ',
		8
			'sutured with postparietals  '
			'free  ',
		9
			'behind level of neurocranium  '
			'forming part of the skull roof ',
		10
			'more than three '
			three
			two,
		11
			absent
			present,
		12
			'as single large pores  '
			'bifurcating pores'
			'many tiny pores '
			'a large, continuous groove crossed by pillars ',
		13
			'ornamented with enamel-capped ridges/tubercles  '
			'bones unornamented  '
			'all skull roof bones marked by coarse rugosities',
		14
			'without raised areas'
			'with raised areas',
		15
			'absent '
			'present ',
		16
			absent
			present,
		17
			'ending without anterior angle '
			'angled anteroventrally'
			'angled anterodorsally'
			'enlarged, with a groove for the posterior opening of the rostral organ',
		18
			large
			'reduced to a narrow tube surrounding the preopercular canal only',
		19
			'undifferentiated '
			'developed as a posterior tube-like canal-bearing portion and an anterior blade-like portion',
		20
			'simple, without anterodorsal excavation'
			'anterodorsal excavation in the postorbital',
		21
			'without anterior process '
			'with anterior process  ',
		22
			large
			'reduced to a narrow tube surrounding the sensory canal only',
		23
			'entirely behind the level of the intracranial joint'
			'spanning the intracranial joint',
		24
			'with simple pores opening directly from the main canal '
			'anterior and posterior branches within the postorbital ',
		25
			'running through centre of postorbital '
			'running at the anterior margin of the postorbital ',
		26
			'simple '
			'with prominent branches ',
		27
			'running through centre of bone '
			'running along the ventral margin of the squamosal',
		28
			'absent  '
			tubercular
			'represented as a coarse superficial rugosity ',
		29
			'opening through many tiny pores '
			'opening through a few large pores ',
		30
			'opposite to the posterior end of dentary not modified  '
			'modified ',
		31
			'simple  '
			'dentary hook-shaped, upper and lower extensions almost similar in size '
			'dentary hook-shaped, lower extensions larger than the upper extension',
		32
			'located at centre of ossification of angular'
			'removed from centre of ossification',
		33
			absent
			present,
		34
			'without prominent lateral swelling  '
			'with swelling ',
		35
			'lying free'
			'sutured to angular',
		36
			'absent  '
			'present ',
		37
			'pointed and smooth  '
			'rounded and marked with fine striations radiating from the crown  ',
		38
			'not lined with bone'
			'lined with bone',
		39
			'without ascending laminae anteriorly  '
			'with ascending laminae ',
		40
			simple
			forked,
		41
			'absent  '
			'present ',
		42
			'> 10'
			'8-10'
			'< 8 ',
		43
			'without denticles  '
			'with denticles  ',
		44
			'not differentiated'
			differentiated,
		45
			'ornament of ridges or tubercles  '
			'rugose ',
		46
			absent
			present,
		47
			absent
			present,
		48
			'curved in its mid-region'
			'straight in its mid-region',
		49
			'significantly narrower that the parietal'
			'approximately as broad as the parietal',
		50
			concave
			convexe,
		51
			'contacts more than 3 supraorbitals'
			'contacts 3 supraorbitals'
			'contacts 2 supraorbitals',
		52
			'straight or convex '
			'concave ',
		53
			'< 2.5'
			'>= 2.5',
		54
			'significantly shorter'
			'equal or almost equal in length',
		55
			'marks an angle or posterior margin rounded'
			straight
			'regularly curved',
		56
			'approximately midway along the length of the bone'
			'near the anterior margin of the bone',
	;
	MATRIX
		Latimeria                       -011111100 1021110011 0001111111 2110010010 0210001001 000000
		Macropoma                       0110111100 12000?2011 000110110? 2110000011 0211011000 010000
		Chinlea                         00?0{01}1?010 0?20102000 001?0??201 2??001???? 11011??010 110020
		Diplurus                        0000100100 0010102000 0100111010 0000000?00 1111000000 10?00?
		'Mawsonia gigas'                ???????012 ?220??10?? 10???????? 2??11?1??? ??0??1?1?? ????10
		'Mawsonia braziliensis'         201?200012 0220001100 101?0?020? 2??010???? 11?0?10110 101110
		'Mawsonia tegamensis'           100?000012 0220001100 10100??2?? 0?0?101??? ???????110 1??1?0
		'Axelrodichthys araripensis'    2000200011 0220002100 0011000200 1?01101110 1111111011 211021
		'''Axelrodichthys lavocati'''   20??100011 1220??0??? ?????????? 2??01?111? ??????1111 111120
		'Axelrodichthys megadromos'     2???000011 0?20??2??? ?????0020? 0??1??1??? ??????0011 211??1
		'Parnaibaia maranhaoensis'      001100?000 ?220102000 001????1?0 ???1?00??? 111101?00? 01002?
		'Trachymetopon liassicum'       1?????0011 ??20?????0 00?????2?? ??0010???? 101101001? ???010
		'Lualabaea lerichei'            2??????011 ??20??2??? ???????2?? 2??11????? ??11??1011 ??0021
	;
ENDBLOCK;

BEGIN ASSUMPTIONS;
	OPTIONS DEFTYPE=UNORD POLYTCOUNT=MINSTEPS;
ENDBLOCK;

BEGIN NOTES;
	[Taxon comments]

	[Character comments]
	TEXT CHARACTER=1 TEXT='Modified from Char 1 in Forey (1998), adapted from the discussion in Carvalho & Maisey (1986)';
	TEXT CHARACTER=2 TEXT='= character 2 in Forey 1998';
	TEXT CHARACTER=3 TEXT='= char. 3 in Forey 1998';
	TEXT CHARACTER=4 TEXT='= Char 4 in Forey (1998)';
	TEXT CHARACTER=5 TEXT='modified from Char 8 in Forey (1998) (state 2 added)';
	TEXT CHARACTER=6 TEXT='= Char 9 in Forey 1998';
	TEXT CHARACTER=7 TEXT='= Char 14 in Forey 1998';
	TEXT CHARACTER=8 TEXT='= Char 15 in Forey 1998';
	TEXT CHARACTER=9 TEXT='= Char 16 in Forey 1998';
	TEXT CHARACTER=10 TEXT='modified from Char 17 in Forey (1998).Forey assumed that in most coelacanths, the lateralmost extrascapular has ''fused'' with the supratemporal, and therefore counted the compound ossification when numbering the number of extrascapulars. Here, we prefer to consider the number of free extrascapulars only ';
	TEXT CHARACTER=11 TEXT='= char. 22 in Forey 1998';
	TEXT CHARACTER=12 TEXT='= Char 23 in Forey 1998';
	TEXT CHARACTER=13 TEXT='= Char 27 in Forey 1998';
	TEXT CHARACTER=14 TEXT='= char. 28 in Forey 1998';
	TEXT CHARACTER=15 TEXT='= Char 30 in Forey 1998';
	TEXT CHARACTER=16 TEXT='= char 32 in Forey 1998';
	TEXT CHARACTER=17 TEXT='modified from Char 36 in Forey 1998 State 1 deleted because absent in the set of taxa';
	TEXT CHARACTER=18 TEXT='= char 38 in Forey 1998';
	TEXT CHARACTER=19 TEXT='= char 39 in Forey 1998';
	TEXT CHARACTER=20 TEXT='= char 40 in Forey 1998';
	TEXT CHARACTER=21 TEXT='= Char 41 in Forey 1998';
	TEXT CHARACTER=22 TEXT='= char 42 in Forey 1998';
	TEXT CHARACTER=23 TEXT='= char 43 in Forey 1998';
	TEXT CHARACTER=24 TEXT='= Char 44 in Forey 1998';
	TEXT CHARACTER=25 TEXT='= Char 45 in Forey 1998';
	TEXT CHARACTER=26 TEXT='= Char 46 in Forey 1998';
	TEXT CHARACTER=27 TEXT='= Char 47 in Forey 1998';
	TEXT CHARACTER=28 TEXT='= Char 49 in Forey 1998';
	TEXT CHARACTER=29 TEXT='= Char 50 in Forey 1998';
	TEXT CHARACTER=30 TEXT='= Char 56 in Forey 1998';
	TEXT CHARACTER=31 TEXT='= Char 57 in Forey 1998, state 1 and 2 modified from Forey (1998), Cupello et al. (2016)';
	TEXT CHARACTER=32 TEXT='= char 59 in Forey 1998';
	TEXT CHARACTER=33 TEXT='= char 60 in Forey 1998';
	TEXT CHARACTER=34 TEXT='= Char 65 in Forey 1998';
	TEXT CHARACTER=35 TEXT='= char 66 in Forey 1998';
	TEXT CHARACTER=36 TEXT='= Char 67 in Forey 1998';
	TEXT CHARACTER=37 TEXT='= Char 68 in Forey 1998';
	TEXT CHARACTER=38 TEXT='= char 74 in Forey 1998';
	TEXT CHARACTER=39 TEXT='= Char 79 in Forey 1998';
	TEXT CHARACTER=40 TEXT='= chr 89 in Forey 1998';
	TEXT CHARACTER=41 TEXT='= Char 92 in Forey 1998';
	TEXT CHARACTER=42 TEXT='= char 96 in Forey 1998, We modified state 1 (8-10 instead of 8-9) in order to include Mawsonia brasiliensis.';
	TEXT CHARACTER=43 TEXT='= Char 98 in Forey 1998';
	TEXT CHARACTER=44 TEXT='= char 104 in Forey 1998';
	TEXT CHARACTER=45 TEXT='= Char 106 in Forey 1998';
	TEXT CHARACTER=46 TEXT='= char 107 in Forey 1998';
	TEXT CHARACTER=47 TEXT='= char 110 in Forey 1998';
	TEXT CHARACTER=48 TEXT='New character. In some mawsonnids, the lachrymojugal is elongated and straight, the orbit being placed at the anterior curvature. ';
	TEXT CHARACTER=49 TEXT='New character.This feature was pointed out by Wenz (1981).';
	TEXT CHARACTER=50 TEXT='New character.Character discussed, but not coded, by De Carvalho & Maisey (2008).';
	TEXT CHARACTER=51 TEXT='New character.Character discussed, but not coded, by De Carvalho & Maisey (2008).';
	TEXT CHARACTER=52 TEXT='New character';
	TEXT CHARACTER=53 TEXT='New character.';
	TEXT CHARACTER=54 TEXT='New character';
	TEXT CHARACTER=55 TEXT='New character, from Fragoso et al. (in press)';
	TEXT CHARACTER=56 TEXT='New character, discussed by Maisey (1986), Forey (1998), Cupello et al. (2016)';

	[Character state comments]

	[Attribute comments]
	TEXT TAXON=1 CHARACTER=53 TEXT='2';
	TEXT TAXON=2 CHARACTER=53 TEXT='1.8';
	TEXT TAXON=3 CHARACTER=5 TEXT='state 1 according to Elliott, 1987';
	TEXT TAXON=3 CHARACTER=6 TEXT='new coding (Schaeffer, 1967; Elliott, 1987)';
	TEXT TAXON=3 CHARACTER=9 TEXT='new coding (Schaeffer, 1967; Elliott, 1987)';
	TEXT TAXON=3 CHARACTER=49 TEXT='Elliott, 1987: fig. 2';
	TEXT TAXON=3 CHARACTER=53 TEXT='2.4 (Elliott, 1987: fig. 2)';
	TEXT TAXON=3 CHARACTER=55 TEXT='Elliott, 1987';
	TEXT TAXON=4 CHARACTER=6 TEXT='new coding (Schaeffer, 1952)';
	TEXT TAXON=4 CHARACTER=56 TEXT='margins parallel';
	TEXT TAXON=5 CHARACTER=8 TEXT='Carvalho & Maisey, 2008: 120';
	TEXT TAXON=5 CHARACTER=9 TEXT='Carvalho & Maisey, 2008: 120';
	TEXT TAXON=5 CHARACTER=10 TEXT='Carvalho & Maisey, 2008: 120';
	TEXT TAXON=5 CHARACTER=17 TEXT='coding by Camila & Paulo';
	TEXT TAXON=5 CHARACTER=18 TEXT='Carvalho & Maisey, 2008';
	TEXT TAXON=5 CHARACTER=21 TEXT='coding by Camila & Paulo';
	TEXT TAXON=5 CHARACTER=22 TEXT='coding by Camila & Paulo';
	TEXT TAXON=5 CHARACTER=46 TEXT='coding by Camila & Paulo';
	TEXT TAXON=5 CHARACTER=48 TEXT='coding by Camila & Paulo';
	TEXT TAXON=5 CHARACTER=53 TEXT='2,2';
	TEXT TAXON=5 CHARACTER=55 TEXT='Carvalho & Maisey, 2008, Cupello et al. (2016), Fragoso et al. (in press)';
	TEXT TAXON=6 CHARACTER=47 TEXT='Fragoso et al., 2016: fig. 23';
	TEXT TAXON=6 CHARACTER=50 TEXT='Fragoso et al., 2016: fig. 18';
	TEXT TAXON=6 CHARACTER=55 TEXT='Cupello et al. (2016), Fragoso et al. (in press)';
	TEXT TAXON=7 CHARACTER=2 TEXT='Wenz 1975, Pl. I';
	TEXT TAXON=7 CHARACTER=11 TEXT='Wenz 1975: 183';
	TEXT TAXON=7 CHARACTER=21 TEXT='Carvalho & Maisey 2008: 136';
	TEXT TAXON=7 CHARACTER=50 TEXT='Fragoso et al., 2016: fig. 18C';
	TEXT TAXON=8 CHARACTER=39 TEXT='Fragoso et al., 2016: fig. 16';
	TEXT TAXON=8 CHARACTER=40 TEXT='Fragoso et al., 2016: fig. S22';
	TEXT TAXON=8 CHARACTER=47 TEXT='Fragoso et al., 2016: fig. 23';
	TEXT TAXON=8 CHARACTER=53 TEXT='2.75';
	TEXT TAXON=8 CHARACTER=54 TEXT='Fragoso et al. in press: fig. 2';
	TEXT TAXON=9 CHARACTER=2 TEXT='The preservation of the anterior tip in A. lavocati (Wenz 1981, Yabumoto & Uyeno 2005) indicate that the rostrals were likely free.';
	TEXT TAXON=9 CHARACTER=7 TEXT='differs from Cavin & Forey (2004)';
	TEXT TAXON=9 CHARACTER=10 TEXT='MDE F36';
	TEXT TAXON=9 CHARACTER=11 TEXT='Cavin & Forey 2004: 498';
	TEXT TAXON=9 CHARACTER=17 TEXT='Yabumoto & Uyeno (2005: fig. 9)';
	TEXT TAXON=9 CHARACTER=34 TEXT='based on the isolated D in Cavin et al. (submitted)';
	TEXT TAXON=9 CHARACTER=39 TEXT='Fragoso et al., 2016: fig. 16';
	TEXT TAXON=9 CHARACTER=47 TEXT='Fragoso et al., 2016: fig. 23';
	TEXT TAXON=9 CHARACTER=48 TEXT='Yabumoto & Uyeno (2005: fig. 9)';
	TEXT TAXON=9 CHARACTER=51 TEXT='With an eception in Y & U (2005) with 2 So on one side.';
	TEXT TAXON=9 CHARACTER=53 TEXT='3';
	TEXT TAXON=9 CHARACTER=55 TEXT='Fragoso et al. (in press: fig. 20)';
	TEXT TAXON=10 CHARACTER=53 TEXT='<2 (approx)';
	TEXT TAXON=11 CHARACTER=2 TEXT='Recorded based on discussion in Cavin et al., 2017: SI';
	TEXT TAXON=11 CHARACTER=6 TEXT='=8';
	TEXT TAXON=11 CHARACTER=13 TEXT='differs from Yabumoto (2008) and C & G''s (2014) coding';
	TEXT TAXON=11 CHARACTER=17 TEXT='differs from C & G''s (2014) coding';
	TEXT TAXON=11 CHARACTER=31 TEXT='differs from C & G''s coding';
	TEXT TAXON=12 CHARACTER=10 TEXT='Duthel et al. (JVP) coded (0) here because of the occurrence of 3 extrascapulars. According to Forey''s definition of character 17, there are 5 Exsc (1). (but 3 according to the present definition)';
	TEXT TAXON=12 CHARACTER=20 TEXT='Dutel fig. 5';
	TEXT TAXON=12 CHARACTER=21 TEXT='Dutel fig. 5';
	TEXT TAXON=12 CHARACTER=22 TEXT='Dutel fig. 5';
	TEXT TAXON=12 CHARACTER=31 TEXT='1 or 2?';
	TEXT TAXON=12 CHARACTER=55 TEXT='Dutel. 2015: fig. 5';
	TEXT TAXON=13 CHARACTER=1 TEXT='specimen 10.046';
	TEXT TAXON=13 CHARACTER=8 TEXT='specimen 10.046';
	TEXT TAXON=13 CHARACTER=9 TEXT='specimen 10.046';
	TEXT TAXON=13 CHARACTER=10 TEXT='specimen indet.1';
	TEXT TAXON=13 CHARACTER=17 TEXT='specimen indet.2';
	TEXT TAXON=13 CHARACTER=28 TEXT='specimen indet.2';
	TEXT TAXON=13 CHARACTER=31 TEXT='specimen 10.046';
	TEXT TAXON=13 CHARACTER=34 TEXT='specimen 10.046';
	TEXT TAXON=13 CHARACTER=35 TEXT='specimen 10.046';
	TEXT TAXON=13 CHARACTER=43 TEXT='specimen 10.047';
	TEXT TAXON=13 CHARACTER=44 TEXT='from Frey, 1998: pp. 220, 351';
	TEXT TAXON=13 CHARACTER=47 TEXT='specimens indet.1 and 3';
	TEXT TAXON=13 CHARACTER=48 TEXT='specimens indet.2 and 4';
	TEXT TAXON=13 CHARACTER=49 TEXT='specimen 10.046';
	TEXT TAXON=13 CHARACTER=50 TEXT='specimen 10.046';
	TEXT TAXON=13 CHARACTER=53 TEXT='specimen 10.046';
	TEXT TAXON=13 CHARACTER=54 TEXT='specimen 10.046';
	TEXT TAXON=13 CHARACTER=55 TEXT='specimen 10.046';
	TEXT TAXON=13 CHARACTER=56 TEXT='specimen 10.046';

	[Taxon pictures]

	[Character pictures]

	[Character state pictures]

	[Attribute pictures]
ENDBLOCK;
